# Supplementary material for: Global prevalence of E-cigarette use among students: Systematic review and meta-analysis
Source: PLoS One. 2025 Dec 1;20(12):e0332160. doi: 10.1371/journal.pone.0332160 (PMC12668485; doi:10.1371/journal.pone.0332160)
Supplement: S3 File — (XLSX) [file pone.0332160.s003.xlsx]

## Sheet: Sheet1
Author/year	WHO regions	Income	World Bank regions	Country	Study setting	Study design	Stduy population	Sample size	Ever use	Current use
Duplaga M and Grysztar M/2022	European Region	High Income	Europea and Central Asia	Poland	Institution	Cross-sectional	High school	2223	47.5	18.6
Leung J. et.al/2023	Western Pacific Region	High Income	East Asia and Pacific	Australia	Institution	Cross-sectional	High school	855	74	NR
Serra, C/2021	Western Pacific Region	Lower Middle Income	East Asia and Pacific	Philippines	Institution	Cross-sectional	High school	6670	24.6	14.1
Janik-Koncewicz K. et.al/2020	European Region	High Income	Europea and Central Asia	Poland	Institution	Cross-sectional	High school	5154		26.9
Chen J. et.al/2019	Western Pacific Region	High Income	East Asia and Pacific	China	Institution	Cross-sectional	Secondary school	40202	5.3	4
Soteriades, S et.al/2020	European Region	High Income	Europea and Central Asia	Greece	Institution	Cross-sectional	High school	4618	12.3	2.8
Huang LL. et.al/2016	Region of America	High Income	North America	USA	Institution	Cross-sectional	High school	4092	NR	7.7
Bigwanto et al/2019	Southeast Asia	Lower Middle Income	East Asia and Pacific	Indonesia	Institution	Cross-sectional	High school	767	32.2	11.8
E. Westling et al/2017	Region of America	High Income	North America	USA	Institution	Cross-sectional	High school	1091	27.7	16.8
S. Azagba, et al/2019	Region of America	High Income	North America	Canada	Institution	Cross-sectional	Secondary school	51661	NR	55
Qanash, et al/2018	Eastern Mediterranian Region	High Income	Middle East and North Africa	Saudi	Institution	Cross-sectional	University	1007	27.7	NR
Alzahrani T/2023	Eastern Mediterranian Region	High Income	Middle East and North Africa	Saudi	Institution	Cross-sectional	University	519	24	NR
Tavolacci M-P/2016	European Region	High Income	Europea and Central Asia	France	Institution	Cross-sectional	University	1134	23	25.3
A.M. Franks et al/2017	Region of America	High Income	North America	USA	Institution	Cross-sectional	University	853	24.2	NR
E.L. Sutfin et al/2013	Region of America	High Income	North America	USA	Institution	Cross-sectional	University	4444	4.9	1.5
Song et al/2023	Western Pacific Region	High Income	East Asia and Pacific	China	Institution	Cross-sectional	University	9361	16.7	NR
Babjakova, J/2020	European Region	High Income	Europea and Central Asia	Slovakia	Institution	Cross-sectional	University	577	19.3	14
Alzalabani and Eltaher/2020	Eastern Mediterranian Region	High Income	Middle East and North Africa	Saudi	Institution	Cross-sectional	University	527	15.9	NR
Iqbal et al/2018	Eastern Mediterranian Region	Upper Middle Income	South Asia	Pakistan	Institution	Cross-sectional	University	500	6.2	NR
Irena Ilic et.al /2019	European Region	Upper Middle Income	Europea and Central Asia	Serbia	Institution	Cross-sectional	University	404	9.9	NR
Canzan et al./2019	European Region	High Income	Europea and Central Asia	Italy	Institution	Cross-sectional	University	1463	30.3	2.1
Ghanim M/2024	Eastern Mediterranian Region	Lower Middle Income	Middle East and North Africa	Palestine	Institution	Cross-sectional	University	1002	18.1	NR
Puteh SE et.al/2018	Southeast Asia	Upper Middle Income	East Asia and Pacific	Malaysia	Institution	Cross-sectional	University	1302	74.9	NR
Nazzal Z, et al/2024	Eastern Mediterranian Region	Lower Middle Income	Middle East and North Africa	Palestine	Institution	Cross-sectional	University	1792	19.7	NR
Le Thi Thanh Huong et al/2022	Southeast Asia	Lower Middle Income	East Asia and Pacific	Vietnam	Institution	Cross-sectional	University	554	7.2	13.2
Al-Sawalha et al/2021	Eastern Mediterranian Region	Upper Middle Income	Middle East and North Africa	Jordan	Institution	Cross-sectional	University	1259	11	NR
D. R. Kenne et al/2015	Region of America	High Income	North America	USA	Institution	Cross-sectional	University	9077	27.9	16.3
Balogh et al/2018	European Region	High Income	Europea and Central Asia	German & Hungary	Institution	Cross-sectional	University	2925	0.9	NR
Habib, et al/2020	Eastern Mediterranian Region	High Income	Middle East and North Africa	Saudi	Institution	Cross-sectional	University	401	12.2	NR
Oliveira WJC/2017	Region of America	Upper Middle Income	Latin America and the Caribbean	Brazil	Institution	Cross-sectional	University	489	NR	0.6
Kurdi et al/2021	Eastern Mediterranian Region	High Income	Middle East and North Africa	Qatar	Institution	Cross-sectional	University	199	14	NR
Wamamili B, et al/2020	Western Pacific Region	High Income	East Asia and Pacific	NewZealand	Institution	Cross-sectional	University	1476	40.5	6.1
Kinouani S/2017	European Region	High Income	Europea and Central Asia	France	Institution	Cross-sectional	University	2712	NR	3.6
Jane Ling et al/2022	Southeast Asia	Upper Middle Income	East Asia and Pacific	Malaysia	Institution	Cross-sectional	Secondary school	22228	NR	9.1
Susi Ari Kristina et al/2020	Southeast Asia	Upper Middle Income	East Asia and Pacific	Indonesia	Institution	Cross-sectional	All students	920	10.68	NR
Ivan Cherrez-Ojeda/2024	Region of America	Upper Middle Income	Latin America and the Caribbean	Ecuador	Institution	Cross-sectional	All students	3608	21	16
Annie Montreuil et.al/2017	Region of America	High Income	North America	Canada	Institution	Cross-sectional	High school	441900	17.7	5.7
Muhammad Ahmed S/ 2024	Eastern Mediterranian Region	Upper Middle Income	Middle East and North Africa	Iraq	Institution	Cross-sectional	University	629	15.7	NR
Wichaidit W et.al/2023	Southeast Asia	Upper Middle Income	East Asia and Pacific	Thiland	Institution	Cross-sectional	Secondary school	23659	12.3	NR
Andrew K et.al/2015	Region of America	High Income	North America	USA	Institution	Cross-sectional	University	599	21	14
